# Supplementary material for: Stress-Induced Cholesterol Metabolic Dysregulation and Differentiation Trajectory Shift in Oligodendrocytes Synergistically Drive Demyelination
Source: Int J Mol Sci. 2025 Apr 9;26(8):3517. doi: 10.3390/ijms26083517 (PMC12026842; doi:10.3390/ijms26083517)
Supplement: Supplementary file 1 [file ijms-26-03517-s001.zip]

Archive with 1 entries (1 files):
- ijms-3556412-supplementary.pdf
